# Supplementary material for: Persistent psychotic symptoms following COVID-19 infection
Source: BJPsych Open. 2020 Jul 22;6(5):e105. doi: 10.1192/bjo.2020.76 (PMC7477483; doi:10.1192/bjo.2020.76)
Supplement: Supplementary file 1 [file S2056472420000769sup001.zip]

Archive with 5 entries (5 files):
- coi_disclosure-AT.pdf
- coi_disclosure-BJ.pdf
- coi_disclosure-GP.pdf
- coi_disclosure-HC.pdf
- coi_disclosure-STL.pdf
